# Supplementary material for: Diversity and distribution of blister beetles (Coleoptera, Meloidae) from north-western Saudi Arabia: new observations and first description of a male Mylabris desertica Bologna, 2007
Source: Biodivers Data J. 2025 Dec 22;13:e174504. doi: 10.3897/BDJ.13.e174504 (PMC12750105; doi:10.3897/BDJ.13.e174504)
Supplement: XML Treatment for Mylabris (Mylabris) desertica [file BDJ.13.e174504-treatment1.xml]

<!DOCTYPE tp:taxon-treatment
  PUBLIC "-//TaxonX//DTD Taxonomic Treatment Publishing DTD v0 20100105//EN" "tax-treatment-NSO.dtd">
<tp:taxon-treatment xmlns:tp="http://www.plazi.org/taxpub"><tp:treatment-meta><mixed-citation publication-type="journal"><person-group><name><surname>Lakušić</surname><given-names>Vidak</given-names></name><name><surname>Černý</surname><given-names>Ladislav</given-names></name><name><surname>Kopr</surname><given-names>David</given-names></name><name><surname>Panisi</surname><given-names>Martina</given-names></name><name><surname>Simone</surname><given-names>Yuri</given-names></name><name><surname>Stanisavljević</surname><given-names>Marko</given-names></name><name><surname>Patkó</surname><given-names>László</given-names></name><name><surname>Abdulkarem</surname><given-names>Ayman</given-names></name><name><surname>Lee</surname><given-names>Benjamin P. Y-H.</given-names></name><name><surname>El-Bana</surname><given-names>Magdy</given-names></name><name><surname>Al-Ansari</surname><given-names>Ahmed</given-names></name><name><surname>Al-Attas</surname><given-names>Omar</given-names></name><name><surname>Brito</surname><given-names>José Carlos</given-names></name></person-group><article-title>Diversity and distribution of blister beetles (<tp:taxon-name><tp:taxon-name-part taxon-name-part-type="order">Coleoptera</tp:taxon-name-part></tp:taxon-name>, <tp:taxon-name><tp:taxon-name-part taxon-name-part-type="family">Meloidae</tp:taxon-name-part></tp:taxon-name>) from north-western Saudi Arabia: new observations and first description of a male <italic><tp:taxon-name><tp:taxon-name-part taxon-name-part-type="genus" reg="Mylabris">Mylabris</tp:taxon-name-part> <tp:taxon-name-part taxon-name-part-type="species" reg="desertica">desertica</tp:taxon-name-part></tp:taxon-name></italic> Bologna, 2007</article-title><source>Biodivers Data J</source><day>22</day><month>12</month><year>2025</year><volume>13</volume><pub-id pub-id-type="doi">10.3897/BDJ.13.e174504</pub-id></mixed-citation></tp:treatment-meta><tp:nomenclature><tp:taxon-name><object-id xmlns:xlink="http://www.w3.org/1999/xlink" content-type="arpha" xlink:type="simple">8CA4285C-A45A-5AC5-B1C6-113472447A87</object-id><tp:taxon-name-part taxon-name-part-type="genus">Mylabris</tp:taxon-name-part> (<tp:taxon-name-part taxon-name-part-type="subgenus">Mylabris</tp:taxon-name-part>) <tp:taxon-name-part taxon-name-part-type="species">desertica</tp:taxon-name-part></tp:taxon-name><tp:taxon-authority>Bologna, 2007</tp:taxon-authority></tp:nomenclature><tp:treatment-sec sec-type="materials"><title>Materials</title><list list-type="alpha-lower" list-content="occurrences"><list-item><p><bold>Type status:</bold> <named-content xmlns:xlink="http://www.w3.org/1999/xlink" content-type="dwc:typeStatus" xlink:type="simple">Other material</named-content>. <bold>Occurrence:</bold> recordedBy: <named-content xmlns:xlink="http://www.w3.org/1999/xlink" content-type="dwc:recordedBy" xlink:type="simple">Lakušić Vidak</named-content>; associatedReferences: <named-content xmlns:xlink="http://www.w3.org/1999/xlink" content-type="dwc:associatedReferences" xlink:type="simple">VLA_4104</named-content>; occurrenceID: <named-content xmlns:xlink="http://www.w3.org/1999/xlink" content-type="dwc:occurrenceID" xlink:type="simple">D867E344-30D9-520C-AF61-0A72FF8F8FAE</named-content>; <bold>Location:</bold> country: <named-content xmlns:xlink="http://www.w3.org/1999/xlink" content-type="dwc:country" xlink:type="simple">Saudi Arabia</named-content>; stateProvince: <named-content xmlns:xlink="http://www.w3.org/1999/xlink" content-type="dwc:stateProvince" xlink:type="simple">Tabuk</named-content>; municipality: <named-content xmlns:xlink="http://www.w3.org/1999/xlink" content-type="dwc:municipality" xlink:type="simple">Umluj</named-content>; locality: <named-content xmlns:xlink="http://www.w3.org/1999/xlink" content-type="dwc:locality" xlink:type="simple">45km E of Umluj</named-content>; maximumElevationInMeters: <named-content xmlns:xlink="http://www.w3.org/1999/xlink" content-type="dwc:maximumElevationInMeters" xlink:type="simple">721</named-content>; verbatimCoordinates: <named-content xmlns:xlink="http://www.w3.org/1999/xlink" content-type="dwc:verbatimCoordinates" xlink:type="simple">24.990833N, 37.725556E</named-content>; <bold>Event:</bold> eventDate: <named-content xmlns:xlink="http://www.w3.org/1999/xlink" content-type="dwc:eventDate" xlink:type="simple">18.03.2024.</named-content></p></list-item></list></tp:treatment-sec><tp:treatment-sec sec-type="Description"><title>Description</title><p>Length: 11.5 mm (Fig. <xref ref-type="fig" rid="F13464411">2</xref>). Body uniformly black, the macrosetation is mixed black and white, with white predominating on the abdomen and ventral side of the thoracic segments.</p><p><italic>Head</italic> is black, frons with a red spot. Head capsule as long as wide with large and sparse punctures, except for the frontal area, where it is dense; surrounding surface smooth and shiny. Temples parallel and rounded posteriorly, shorter than eyes in lateral view. Macrosetation of the head long and erect, black. Clypeus transverse, wider than long, convex with fore margin rounded. Apical third is smooth, the rest rugose, strongly punctured to wrinkled, fronto-clypeal suture clearly visible. Labrum as long as clypeus, wider, anterior margin slightly emarginate, longitudinally depressed in the middle, almost smooth with long black setation, except fore margin, where it is short and whitish. Mandibles well developed with long macrosetation laterally, not regularly convex, but bent at the middle and at apex, longer than clypeus and labrum together. Maxillary palpomeres with long setae, last maxillary palpomeres are obtusely pointed. The eyes are broadly oval. Antennae black, composed of eleven, progressivelly widened, well-separated segments. The last four segments (VIII-XI) clearly wider than the others. Antennomeres I–II with long macrosetation, black; III–VII with short macrosetation, shiny with faint reddish-brown tinge; antennomere III 1.4x as long as IV; antennomere XI 1.5x as long as X and tapering to the faint tip.</p><p><italic>Pronotum</italic> is longer than wide, tapered in front, with a distinct dorsal depression; macrosetation long, erect, black mixed whitish; with large punctures, laterally and posteriorly contiguous. Mesosternum with developed scutum with a few distinctive macrosetae in its posterior part (Fig. <xref ref-type="fig" rid="F13464411">2</xref>B).</p><p><italic>Elytra</italic> covered with sparse, black and white and slightly inclined macrosetae. The black pattern of each elytron consists of short black emargination of the suture behind the scutellum; of two sub-basal black spots, sutural and humeral, the humeral is larger; a transverse medial black spot closely spaced to the suture, but not reaching the outer margin; an irregular postmedian black spot not reaching the margins; and the apex is narrowly black (Fig. <xref ref-type="fig" rid="F13464411">2</xref>A).</p><p><italic>Legs</italic> are black with black setation, except for the fore tibiae, where it is mixed with short whitish setation inwardly. Longer black setae are dorsally and laterally on protarsomeres I–IV. Tibial spurs pointed, except the metatibial outer one, which is obtusely ended. The blades of tarsal claws are smooth without denticulation or microcrenulation and the ventral ones are well developed, sharply pointed and reaching the length of the dorsal ones.</p><p><italic>Male genitalia</italic>. Aedeagus (Fig. <xref ref-type="fig" rid="F13464411">2</xref>C) with two subequal dorsal hooks, positioned in the middle of the distal half, closely spaced and of equal inclination in <italic>isoharpagae</italic> form. Endophallic hook slender and curved apically. Parameres are slender, concave in lateral view and ca. 2x as long as phallobase, with a pointed and slightly curved apex.</p></tp:treatment-sec><tp:treatment-sec><!--Section generated to contain objects referenced in tp:taxon-treatment.--><fig id="F13464411" position="float" orientation="portrait"><object-id xmlns:xlink="http://www.w3.org/1999/xlink" content-type="arpha" xlink:type="simple">9327AE44-CCC1-5A2B-91C1-9D4A6AE68A92</object-id><object-id xmlns:xlink="http://www.w3.org/1999/xlink" content-type="doi" xlink:type="simple">10.3897/BDJ.13.e174504.figure11</object-id><label>Figure 2.</label><caption><p><italic><tp:taxon-name><tp:taxon-name-part taxon-name-part-type="genus" reg="Mylabris">Mylabris</tp:taxon-name-part> <tp:taxon-name-part taxon-name-part-type="species" reg="desertica">desertica</tp:taxon-name-part></tp:taxon-name></italic> (VLA_4104): <bold>A</bold> habitus; <bold>B</bold> mesosternal sclerite; <bold>C</bold> aedeagus. Bar size a = 5 mm, b = 1 mm. Photo credits Ladislav Černý.</p></caption><graphic xmlns:xlink="http://www.w3.org/1999/xlink" xlink:href="bdj-13-e174504-g002.jpg" position="float" id="oo_1406167.jpg" orientation="portrait" xlink:type="simple"><uri content-type="original_file" xlink:type="simple">https://binary.pensoft.net/fig/1406167</uri></graphic></fig></tp:treatment-sec></tp:taxon-treatment>
