# Supplementary material for: Diversity and distribution of blister beetles (Coleoptera, Meloidae) from north-western Saudi Arabia: new observations and first description of a male Mylabris desertica Bologna, 2007
Source: Biodivers Data J. 2025 Dec 22;13:e174504. doi: 10.3897/BDJ.13.e174504 (PMC12750105; doi:10.3897/BDJ.13.e174504)
Supplement: XML Treatment for Hycleus novemdecimpunctatus [file BDJ.13.e174504-treatment11.xml]

<!DOCTYPE tp:taxon-treatment
  PUBLIC "-//TaxonX//DTD Taxonomic Treatment Publishing DTD v0 20100105//EN" "tax-treatment-NSO.dtd">
<tp:taxon-treatment xmlns:tp="http://www.plazi.org/taxpub"><tp:treatment-meta><mixed-citation publication-type="journal"><person-group><name><surname>Lakušić</surname><given-names>Vidak</given-names></name><name><surname>Černý</surname><given-names>Ladislav</given-names></name><name><surname>Kopr</surname><given-names>David</given-names></name><name><surname>Panisi</surname><given-names>Martina</given-names></name><name><surname>Simone</surname><given-names>Yuri</given-names></name><name><surname>Stanisavljević</surname><given-names>Marko</given-names></name><name><surname>Patkó</surname><given-names>László</given-names></name><name><surname>Abdulkarem</surname><given-names>Ayman</given-names></name><name><surname>Lee</surname><given-names>Benjamin P. Y-H.</given-names></name><name><surname>El-Bana</surname><given-names>Magdy</given-names></name><name><surname>Al-Ansari</surname><given-names>Ahmed</given-names></name><name><surname>Al-Attas</surname><given-names>Omar</given-names></name><name><surname>Brito</surname><given-names>José Carlos</given-names></name></person-group><article-title>Diversity and distribution of blister beetles (<tp:taxon-name><tp:taxon-name-part taxon-name-part-type="order">Coleoptera</tp:taxon-name-part></tp:taxon-name>, <tp:taxon-name><tp:taxon-name-part taxon-name-part-type="family">Meloidae</tp:taxon-name-part></tp:taxon-name>) from north-western Saudi Arabia: new observations and first description of a male <italic><tp:taxon-name><tp:taxon-name-part taxon-name-part-type="genus" reg="Mylabris">Mylabris</tp:taxon-name-part> <tp:taxon-name-part taxon-name-part-type="species" reg="desertica">desertica</tp:taxon-name-part></tp:taxon-name></italic> Bologna, 2007</article-title><source>Biodivers Data J</source><day>22</day><month>12</month><year>2025</year><volume>13</volume><pub-id pub-id-type="doi">10.3897/BDJ.13.e174504</pub-id></mixed-citation></tp:treatment-meta><tp:nomenclature><tp:taxon-name><object-id xmlns:xlink="http://www.w3.org/1999/xlink" content-type="arpha" xlink:type="simple">E6DE223C-0BEE-5AFD-A150-55EE4A75B7EC</object-id><tp:taxon-name-part taxon-name-part-type="genus">Hycleus</tp:taxon-name-part> <tp:taxon-name-part taxon-name-part-type="species">novemdecimpunctatus</tp:taxon-name-part></tp:taxon-name><tp:taxon-authority>(Olivier, 1811)</tp:taxon-authority></tp:nomenclature><tp:treatment-sec sec-type="materials"><title>Materials</title><list list-type="alpha-lower" list-content="occurrences"><list-item><p><bold>Type status:</bold> <named-content xmlns:xlink="http://www.w3.org/1999/xlink" content-type="dwc:typeStatus" xlink:type="simple">Other material</named-content>. <bold>Occurrence:</bold> associatedReferences: <named-content xmlns:xlink="http://www.w3.org/1999/xlink" content-type="dwc:associatedReferences" xlink:type="simple">VLA_1506</named-content>; occurrenceID: <named-content xmlns:xlink="http://www.w3.org/1999/xlink" content-type="dwc:occurrenceID" xlink:type="simple">CCFF0C76-B2C0-5A21-A36F-CA95B0199D8B</named-content>; <bold>Location:</bold> country: <named-content xmlns:xlink="http://www.w3.org/1999/xlink" content-type="dwc:country" xlink:type="simple">Saudi Arabia</named-content>; locality: <named-content xmlns:xlink="http://www.w3.org/1999/xlink" content-type="dwc:locality" xlink:type="simple">Khaybar White Volcano</named-content>; <bold>Event:</bold> eventDate: <named-content xmlns:xlink="http://www.w3.org/1999/xlink" content-type="dwc:eventDate" xlink:type="simple">9/5/2023</named-content></p></list-item><list-item><p><bold>Type status:</bold> <named-content xmlns:xlink="http://www.w3.org/1999/xlink" content-type="dwc:typeStatus" xlink:type="simple">Other material</named-content>. <bold>Occurrence:</bold> associatedReferences: <named-content xmlns:xlink="http://www.w3.org/1999/xlink" content-type="dwc:associatedReferences" xlink:type="simple">VLA_1547</named-content>; occurrenceID: <named-content xmlns:xlink="http://www.w3.org/1999/xlink" content-type="dwc:occurrenceID" xlink:type="simple">878FD6CD-6158-53FE-A1D4-60D6127BAE39</named-content>; <bold>Location:</bold> country: <named-content xmlns:xlink="http://www.w3.org/1999/xlink" content-type="dwc:country" xlink:type="simple">Saudi Arabia</named-content>; locality: <named-content xmlns:xlink="http://www.w3.org/1999/xlink" content-type="dwc:locality" xlink:type="simple">Khaybar White Volcano</named-content>; <bold>Event:</bold> eventDate: <named-content xmlns:xlink="http://www.w3.org/1999/xlink" content-type="dwc:eventDate" xlink:type="simple">10/5/2023</named-content></p></list-item><list-item><p><bold>Type status:</bold> <named-content xmlns:xlink="http://www.w3.org/1999/xlink" content-type="dwc:typeStatus" xlink:type="simple">Other material</named-content>. <bold>Occurrence:</bold> associatedReferences: <named-content xmlns:xlink="http://www.w3.org/1999/xlink" content-type="dwc:associatedReferences" xlink:type="simple">VLA_1608</named-content>; occurrenceID: <named-content xmlns:xlink="http://www.w3.org/1999/xlink" content-type="dwc:occurrenceID" xlink:type="simple">6DC0FA0E-4F81-56E6-BDBB-3BDFEE405E42</named-content>; <bold>Location:</bold> country: <named-content xmlns:xlink="http://www.w3.org/1999/xlink" content-type="dwc:country" xlink:type="simple">Saudi Arabia</named-content>; locality: <named-content xmlns:xlink="http://www.w3.org/1999/xlink" content-type="dwc:locality" xlink:type="simple">Khaybar White Volcano</named-content>; <bold>Event:</bold> eventDate: <named-content xmlns:xlink="http://www.w3.org/1999/xlink" content-type="dwc:eventDate" xlink:type="simple">11/5/2023</named-content></p></list-item><list-item><p><bold>Type status:</bold> <named-content xmlns:xlink="http://www.w3.org/1999/xlink" content-type="dwc:typeStatus" xlink:type="simple">Other material</named-content>. <bold>Occurrence:</bold> associatedReferences: <named-content xmlns:xlink="http://www.w3.org/1999/xlink" content-type="dwc:associatedReferences" xlink:type="simple">VLA_1624</named-content>; occurrenceID: <named-content xmlns:xlink="http://www.w3.org/1999/xlink" content-type="dwc:occurrenceID" xlink:type="simple">6D8E2759-985F-5E5F-A201-D3B336C69CE5</named-content>; <bold>Location:</bold> country: <named-content xmlns:xlink="http://www.w3.org/1999/xlink" content-type="dwc:country" xlink:type="simple">Saudi Arabia</named-content>; locality: <named-content xmlns:xlink="http://www.w3.org/1999/xlink" content-type="dwc:locality" xlink:type="simple">Khaybar White Volcano</named-content>; <bold>Event:</bold> eventDate: <named-content xmlns:xlink="http://www.w3.org/1999/xlink" content-type="dwc:eventDate" xlink:type="simple">12/5/2023</named-content></p></list-item></list></tp:treatment-sec><tp:treatment-sec sec-type="Notes"><title>Notes</title><p>Taxonomic decision published by <xref ref-type="bibr" rid="B13464985">Pardo-Alcaide (1954)</xref> was adopted, which is in contrast to <xref ref-type="bibr" rid="B13465065">Kaszab (1983)</xref> who considered this species to be <italic><tp:taxon-name><tp:taxon-name-part taxon-name-part-type="genus" reg="Hycleus">H.</tp:taxon-name-part> <tp:taxon-name-part taxon-name-part-type="species" reg="semifasciatus">semifasciatus</tp:taxon-name-part></tp:taxon-name></italic> (Pic, 1895), currently listed as a junior subjective synonym of <italic><tp:taxon-name><tp:taxon-name-part taxon-name-part-type="genus" reg="Hycleus">H.</tp:taxon-name-part> <tp:taxon-name-part taxon-name-part-type="species" reg="novemdecimpunctatus">novemdecimpunctatus</tp:taxon-name-part></tp:taxon-name></italic> (<italic><xref ref-type="bibr" rid="B13464779">Bologna 2020</xref></italic>). In fact, <italic><tp:taxon-name><tp:taxon-name-part taxon-name-part-type="genus" reg="Hycleus">H.</tp:taxon-name-part> <tp:taxon-name-part taxon-name-part-type="species" reg="semifasciatus">semifasciatus</tp:taxon-name-part></tp:taxon-name></italic> differs from the original description of <italic><tp:taxon-name><tp:taxon-name-part taxon-name-part-type="genus" reg="Hycleus">H.</tp:taxon-name-part> <tp:taxon-name-part taxon-name-part-type="species" reg="novemdecimpunctatus">novemdecimpunctatus</tp:taxon-name-part></tp:taxon-name></italic> (<xref ref-type="bibr" rid="B13464968">Olivier 1811</xref>) due to the absence of a black scutellar spot, which also does not occur in the material collected nor in all the material analysed from other areas of its distribution (Morocco, Tunisia, Israel to Saudi Arabia).</p></tp:treatment-sec><tp:treatment-sec sec-type="Diagnosis"><title>Diagnosis</title><p>Suppl. material <xref ref-type="supplementary-material" rid="S13465054">11</xref>.</p></tp:treatment-sec><tp:treatment-sec><!--Section generated to contain objects referenced in tp:taxon-treatment.--><supplementary-material xmlns:xlink="http://www.w3.org/1999/xlink" id="S13465054" orientation="portrait" position="float" xlink:type="simple"><object-id content-type="arpha" xlink:type="simple">07F4F4A7-848F-51F9-B396-62BDE11995C9</object-id><object-id content-type="doi" xlink:type="simple">10.3897/BDJ.13.e174504.suppl11</object-id><label>Supplementary material 11</label><caption><p><tp:taxon-name><tp:taxon-name-part taxon-name-part-type="genus" reg="Hycleus">Hycleus</tp:taxon-name-part> <tp:taxon-name-part taxon-name-part-type="species" reg="novemdecimpunctatus">novemdecimpunctatus</tp:taxon-name-part></tp:taxon-name> (VLA_1624)</p></caption><statement content-type="dataType"><label>Data type</label><p>Image</p></statement><p>File: oo_1406233.JPG</p><media xlink:href="bdj-13-e174504-s011.jpg" mimetype="JPG file" mime-subtype="JPG" position="float" orientation="portrait" xlink:type="simple"><uri content-type="original_file" xlink:type="simple">https://binary.pensoft.net/file/1406233</uri></media><attrib specific-use="authors">Vidak Lakušić</attrib></supplementary-material></tp:treatment-sec><ref-list><ref id="B13464985"><element-citation xmlns:xlink="http://www.w3.org/1999/xlink" publication-type="article" xlink:type="simple"><person-group person-group-type="author"><name name-style="western"><surname>Pardo-Alcaide</surname><given-names>A.</given-names></name></person-group><year>1954</year><article-title>Études sur les <tp:taxon-name><tp:taxon-name-part taxon-name-part-type="family">Meloidae</tp:taxon-name-part></tp:taxon-name>, VII. Note additive sur les <tp:taxon-name><tp:taxon-name-part taxon-name-part-type="tribe">Mylabrini</tp:taxon-name-part></tp:taxon-name> du Maroc et du Sahara occidental espagnol</article-title><source>Bulletin de la Société des Sciences Naturelles et Physiques du Maroc</source><volume>34</volume><fpage>367</fpage><lpage>368</lpage></element-citation></ref><ref id="B13465065"><element-citation xmlns:xlink="http://www.w3.org/1999/xlink" publication-type="article" xlink:type="simple"><person-group person-group-type="author"><name name-style="western"><surname>Kaszab</surname><given-names>Z.</given-names></name></person-group><year>1983</year><article-title>Insects of Saudi Arabia <tp:taxon-name><tp:taxon-name-part taxon-name-part-type="order">Coleoptera</tp:taxon-name-part></tp:taxon-name>: Fam. <tp:taxon-name><tp:taxon-name-part taxon-name-part-type="family">Meloidae</tp:taxon-name-part></tp:taxon-name>. A synopsis of the Arabian <tp:taxon-name><tp:taxon-name-part taxon-name-part-type="family">Meloidae</tp:taxon-name-part></tp:taxon-name>.</article-title><source>Fauna of Saudi Arabia</source><volume>5</volume><fpage>144</fpage><lpage>204</lpage></element-citation></ref><ref id="B13464779"><element-citation xmlns:xlink="http://www.w3.org/1999/xlink" publication-type="chapter" xlink:type="simple"><person-group person-group-type="author"><name name-style="western"><surname>Bologna</surname><given-names>MA</given-names></name></person-group><year>2020</year><chapter-title>Meloidae</chapter-title><person-group person-group-type="editor"><name name-style="western"><surname>Iwan</surname><given-names>D.</given-names></name><name name-style="western"><surname>Löbl</surname><given-names>I.</given-names></name></person-group><source>Ctalogue of Palaearctic <tp:taxon-name><tp:taxon-name-part taxon-name-part-type="order">Coleoptera</tp:taxon-name-part></tp:taxon-name></source><volume>Vol. 5</volume><publisher-name>Brill</publisher-name><publisher-loc>Boston</publisher-loc><size units="page">500-562</size></element-citation></ref><ref id="B13464968"><element-citation xmlns:xlink="http://www.w3.org/1999/xlink" publication-type="book" xlink:type="simple"><person-group person-group-type="author"><name name-style="western"><surname>Olivier</surname><given-names>GA.</given-names></name></person-group><year>1811</year><source>Encyclopedie methodique, ou par ordre de matieres; par une societe de gens de lettres, de savans et d’artistes; precedee d’un vocubulaire universel, servant de table pour tout l’ouvrage, ornee des portraits de Mm. Diderot &amp; d’Alembert, premiers editeurs de l’Encyclopedie. Histoire naturelle. Insectes. Tome huitieme</source><publisher-name>H. Agasse</publisher-name><publisher-loc>Paris</publisher-loc><size units="page">722</size></element-citation></ref></ref-list></tp:taxon-treatment>
