# Supplementary material for: Diversity and distribution of blister beetles (Coleoptera, Meloidae) from north-western Saudi Arabia: new observations and first description of a male Mylabris desertica Bologna, 2007
Source: Biodivers Data J. 2025 Dec 22;13:e174504. doi: 10.3897/BDJ.13.e174504 (PMC12750105; doi:10.3897/BDJ.13.e174504)
Supplement: XML Treatment for Mylabris (Mauritabris) filicornis [file BDJ.13.e174504-treatment18.xml]

<!DOCTYPE tp:taxon-treatment
  PUBLIC "-//TaxonX//DTD Taxonomic Treatment Publishing DTD v0 20100105//EN" "tax-treatment-NSO.dtd">
<tp:taxon-treatment xmlns:tp="http://www.plazi.org/taxpub"><tp:treatment-meta><mixed-citation publication-type="journal"><person-group><name><surname>Lakušić</surname><given-names>Vidak</given-names></name><name><surname>Černý</surname><given-names>Ladislav</given-names></name><name><surname>Kopr</surname><given-names>David</given-names></name><name><surname>Panisi</surname><given-names>Martina</given-names></name><name><surname>Simone</surname><given-names>Yuri</given-names></name><name><surname>Stanisavljević</surname><given-names>Marko</given-names></name><name><surname>Patkó</surname><given-names>László</given-names></name><name><surname>Abdulkarem</surname><given-names>Ayman</given-names></name><name><surname>Lee</surname><given-names>Benjamin P. Y-H.</given-names></name><name><surname>El-Bana</surname><given-names>Magdy</given-names></name><name><surname>Al-Ansari</surname><given-names>Ahmed</given-names></name><name><surname>Al-Attas</surname><given-names>Omar</given-names></name><name><surname>Brito</surname><given-names>José Carlos</given-names></name></person-group><article-title>Diversity and distribution of blister beetles (<tp:taxon-name><tp:taxon-name-part taxon-name-part-type="order">Coleoptera</tp:taxon-name-part></tp:taxon-name>, <tp:taxon-name><tp:taxon-name-part taxon-name-part-type="family">Meloidae</tp:taxon-name-part></tp:taxon-name>) from north-western Saudi Arabia: new observations and first description of a male <italic><tp:taxon-name><tp:taxon-name-part taxon-name-part-type="genus" reg="Mylabris">Mylabris</tp:taxon-name-part> <tp:taxon-name-part taxon-name-part-type="species" reg="desertica">desertica</tp:taxon-name-part></tp:taxon-name></italic> Bologna, 2007</article-title><source>Biodivers Data J</source><day>22</day><month>12</month><year>2025</year><volume>13</volume><pub-id pub-id-type="doi">10.3897/BDJ.13.e174504</pub-id></mixed-citation></tp:treatment-meta><tp:nomenclature><tp:taxon-name><object-id xmlns:xlink="http://www.w3.org/1999/xlink" content-type="arpha" xlink:type="simple">9DAA18E1-D28C-5729-B404-86469FC21E5A</object-id><tp:taxon-name-part taxon-name-part-type="genus">Mylabris</tp:taxon-name-part> (<tp:taxon-name-part taxon-name-part-type="subgenus">Mauritabris</tp:taxon-name-part>) <tp:taxon-name-part taxon-name-part-type="species">filicornis</tp:taxon-name-part></tp:taxon-name><tp:taxon-authority>Marseul, 1870</tp:taxon-authority></tp:nomenclature><tp:treatment-sec sec-type="materials"><title>Materials</title><list list-type="alpha-lower" list-content="occurrences"><list-item><p><bold>Type status:</bold> <named-content xmlns:xlink="http://www.w3.org/1999/xlink" content-type="dwc:typeStatus" xlink:type="simple">Other material</named-content>. <bold>Occurrence:</bold> associatedReferences: <named-content xmlns:xlink="http://www.w3.org/1999/xlink" content-type="dwc:associatedReferences" xlink:type="simple">VLA_1622</named-content>; occurrenceID: <named-content xmlns:xlink="http://www.w3.org/1999/xlink" content-type="dwc:occurrenceID" xlink:type="simple">DA3A8EAE-B44C-5635-9E72-F666D670EBEF</named-content>; <bold>Location:</bold> country: <named-content xmlns:xlink="http://www.w3.org/1999/xlink" content-type="dwc:country" xlink:type="simple">Saudi Arabia</named-content>; locality: <named-content xmlns:xlink="http://www.w3.org/1999/xlink" content-type="dwc:locality" xlink:type="simple">Khaybar White Volcano</named-content>; <bold>Event:</bold> eventDate: <named-content xmlns:xlink="http://www.w3.org/1999/xlink" content-type="dwc:eventDate" xlink:type="simple">12/5/2023</named-content></p></list-item></list></tp:treatment-sec><tp:treatment-sec sec-type="Notes"><title>Notes</title><p>New record for Saudi Arabia (Fig. <xref ref-type="fig" rid="F13571556">7</xref>).</p></tp:treatment-sec><tp:treatment-sec sec-type="Diagnosis"><title>Diagnosis</title><p>Suppl. material <xref ref-type="supplementary-material" rid="S13465064">15</xref>.</p></tp:treatment-sec><tp:treatment-sec><!--Section generated to contain objects referenced in tp:taxon-treatment.--><fig id="F13571556" position="float" orientation="portrait"><object-id xmlns:xlink="http://www.w3.org/1999/xlink" content-type="arpha" xlink:type="simple">AC105C0A-4CDC-597E-AE69-64265F53C13E</object-id><object-id xmlns:xlink="http://www.w3.org/1999/xlink" content-type="doi" xlink:type="simple">10.3897/BDJ.13.e174504.figure11</object-id><label>Figure 7.</label><caption><p><italic><tp:taxon-name><tp:taxon-name-part taxon-name-part-type="genus" reg="Mylabris">Mylabris</tp:taxon-name-part> <tp:taxon-name-part taxon-name-part-type="species" reg="filicornis">filicornis</tp:taxon-name-part></tp:taxon-name></italic> (VLA_1622). Bar size = 5 mm. Photo credits Nikola Vesović.</p></caption><graphic xmlns:xlink="http://www.w3.org/1999/xlink" xlink:href="bdj-13-e174504-g007.jpg" position="float" id="oo_1433715.jpg" orientation="portrait" xlink:type="simple"><uri content-type="original_file" xlink:type="simple">https://binary.pensoft.net/fig/1433715</uri></graphic></fig><supplementary-material xmlns:xlink="http://www.w3.org/1999/xlink" id="S13465064" orientation="portrait" position="float" xlink:type="simple"><object-id content-type="arpha" xlink:type="simple">7FABEA00-6861-54B5-982A-2FB2BA38B931</object-id><object-id content-type="doi" xlink:type="simple">10.3897/BDJ.13.e174504.suppl15</object-id><label>Supplementary material 15</label><caption><p><tp:taxon-name><tp:taxon-name-part taxon-name-part-type="genus" reg="Mylabris">Mylabris</tp:taxon-name-part> <tp:taxon-name-part taxon-name-part-type="species" reg="filicornis">filicornis</tp:taxon-name-part></tp:taxon-name> (VLA_1622)</p></caption><statement content-type="dataType"><label>Data type</label><p>Image</p></statement><p>File: oo_1406247.JPG</p><media xlink:href="bdj-13-e174504-s015.jpg" mimetype="JPG file" mime-subtype="JPG" position="float" orientation="portrait" xlink:type="simple"><uri content-type="original_file" xlink:type="simple">https://binary.pensoft.net/file/1406247</uri></media><attrib specific-use="authors">Vidak Lakušić</attrib></supplementary-material></tp:treatment-sec></tp:taxon-treatment>
