# Supplementary material for: Diversity and distribution of blister beetles (Coleoptera, Meloidae) from north-western Saudi Arabia: new observations and first description of a male Mylabris desertica Bologna, 2007
Source: Biodivers Data J. 2025 Dec 22;13:e174504. doi: 10.3897/BDJ.13.e174504 (PMC12750105; doi:10.3897/BDJ.13.e174504)
Supplement: XML Treatment for Zonitoschema rubricolor [file BDJ.13.e174504-treatment24.xml]

<!DOCTYPE tp:taxon-treatment
  PUBLIC "-//TaxonX//DTD Taxonomic Treatment Publishing DTD v0 20100105//EN" "tax-treatment-NSO.dtd">
<tp:taxon-treatment xmlns:tp="http://www.plazi.org/taxpub"><tp:treatment-meta><mixed-citation publication-type="journal"><person-group><name><surname>Lakušić</surname><given-names>Vidak</given-names></name><name><surname>Černý</surname><given-names>Ladislav</given-names></name><name><surname>Kopr</surname><given-names>David</given-names></name><name><surname>Panisi</surname><given-names>Martina</given-names></name><name><surname>Simone</surname><given-names>Yuri</given-names></name><name><surname>Stanisavljević</surname><given-names>Marko</given-names></name><name><surname>Patkó</surname><given-names>László</given-names></name><name><surname>Abdulkarem</surname><given-names>Ayman</given-names></name><name><surname>Lee</surname><given-names>Benjamin P. Y-H.</given-names></name><name><surname>El-Bana</surname><given-names>Magdy</given-names></name><name><surname>Al-Ansari</surname><given-names>Ahmed</given-names></name><name><surname>Al-Attas</surname><given-names>Omar</given-names></name><name><surname>Brito</surname><given-names>José Carlos</given-names></name></person-group><article-title>Diversity and distribution of blister beetles (<tp:taxon-name><tp:taxon-name-part taxon-name-part-type="order">Coleoptera</tp:taxon-name-part></tp:taxon-name>, <tp:taxon-name><tp:taxon-name-part taxon-name-part-type="family">Meloidae</tp:taxon-name-part></tp:taxon-name>) from north-western Saudi Arabia: new observations and first description of a male <italic><tp:taxon-name><tp:taxon-name-part taxon-name-part-type="genus" reg="Mylabris">Mylabris</tp:taxon-name-part> <tp:taxon-name-part taxon-name-part-type="species" reg="desertica">desertica</tp:taxon-name-part></tp:taxon-name></italic> Bologna, 2007</article-title><source>Biodivers Data J</source><day>22</day><month>12</month><year>2025</year><volume>13</volume><pub-id pub-id-type="doi">10.3897/BDJ.13.e174504</pub-id></mixed-citation></tp:treatment-meta><tp:nomenclature><tp:taxon-name><object-id xmlns:xlink="http://www.w3.org/1999/xlink" content-type="arpha" xlink:type="simple">B5037275-FA6F-5B14-B641-24C5B2ECF913</object-id><tp:taxon-name-part taxon-name-part-type="genus">Zonitoschema</tp:taxon-name-part> <tp:taxon-name-part taxon-name-part-type="species">rubricolor</tp:taxon-name-part></tp:taxon-name><tp:taxon-authority>Pic, 1924</tp:taxon-authority></tp:nomenclature><tp:treatment-sec sec-type="materials"><title>Materials</title><list list-type="alpha-lower" list-content="occurrences"><list-item><p><bold>Type status:</bold> <named-content xmlns:xlink="http://www.w3.org/1999/xlink" content-type="dwc:typeStatus" xlink:type="simple">Other material</named-content>. <bold>Occurrence:</bold> associatedReferences: <named-content xmlns:xlink="http://www.w3.org/1999/xlink" content-type="dwc:associatedReferences" xlink:type="simple">VLA_2282</named-content>; occurrenceID: <named-content xmlns:xlink="http://www.w3.org/1999/xlink" content-type="dwc:occurrenceID" xlink:type="simple">261C711D-E5CD-5665-A6B3-5B983C64F5E8</named-content>; <bold>Location:</bold> country: <named-content xmlns:xlink="http://www.w3.org/1999/xlink" content-type="dwc:country" xlink:type="simple">Saudi Arabia</named-content>; locality: <named-content xmlns:xlink="http://www.w3.org/1999/xlink" content-type="dwc:locality" xlink:type="simple">Wadi Nakhlah</named-content>; <bold>Event:</bold> eventDate: <named-content xmlns:xlink="http://www.w3.org/1999/xlink" content-type="dwc:eventDate" xlink:type="simple">21/6/2023</named-content></p></list-item><list-item><p><bold>Type status:</bold> <named-content xmlns:xlink="http://www.w3.org/1999/xlink" content-type="dwc:typeStatus" xlink:type="simple">Other material</named-content>. <bold>Occurrence:</bold> associatedReferences: <named-content xmlns:xlink="http://www.w3.org/1999/xlink" content-type="dwc:associatedReferences" xlink:type="simple">VLA_2305</named-content>; occurrenceID: <named-content xmlns:xlink="http://www.w3.org/1999/xlink" content-type="dwc:occurrenceID" xlink:type="simple">B4E8E878-05B9-58A0-94C0-F335A90770FA</named-content>; <bold>Location:</bold> country: <named-content xmlns:xlink="http://www.w3.org/1999/xlink" content-type="dwc:country" xlink:type="simple">Saudi Arabia</named-content>; locality: <named-content xmlns:xlink="http://www.w3.org/1999/xlink" content-type="dwc:locality" xlink:type="simple">Wadi Nakhlah</named-content>; <bold>Event:</bold> eventDate: <named-content xmlns:xlink="http://www.w3.org/1999/xlink" content-type="dwc:eventDate" xlink:type="simple">22/6/2023</named-content></p></list-item></list></tp:treatment-sec><tp:treatment-sec sec-type="Diagnosis"><title>Diagnosis</title><p>Suppl. material <xref ref-type="supplementary-material" rid="S13465061">20</xref>.</p></tp:treatment-sec><tp:treatment-sec><!--Section generated to contain objects referenced in tp:taxon-treatment.--><supplementary-material xmlns:xlink="http://www.w3.org/1999/xlink" id="S13465061" orientation="portrait" position="float" xlink:type="simple"><object-id content-type="arpha" xlink:type="simple">8AE51C5A-4F60-5E48-91C3-9341A5D7E9E2</object-id><object-id content-type="doi" xlink:type="simple">10.3897/BDJ.13.e174504.suppl20</object-id><label>Supplementary material 20</label><caption><p><tp:taxon-name><tp:taxon-name-part taxon-name-part-type="genus" reg="Zonitoschema">Zonitoschema</tp:taxon-name-part> <tp:taxon-name-part taxon-name-part-type="species" reg="rubricolor">rubricolor</tp:taxon-name-part></tp:taxon-name> (VLA_2282)</p></caption><statement content-type="dataType"><label>Data type</label><p>Image</p></statement><p>File: oo_1406244.JPG</p><media xlink:href="bdj-13-e174504-s020.jpg" mimetype="JPG file" mime-subtype="JPG" position="float" orientation="portrait" xlink:type="simple"><uri content-type="original_file" xlink:type="simple">https://binary.pensoft.net/file/1406244</uri></media><attrib specific-use="authors">Vidak Lakušić</attrib></supplementary-material></tp:treatment-sec></tp:taxon-treatment>
