# Supplementary material for: Diversity and distribution of blister beetles (Coleoptera, Meloidae) from north-western Saudi Arabia: new observations and first description of a male Mylabris desertica Bologna, 2007
Source: Biodivers Data J. 2025 Dec 22;13:e174504. doi: 10.3897/BDJ.13.e174504 (PMC12750105; doi:10.3897/BDJ.13.e174504)
Supplement: Supplementary material 1 — Complete Meloidae dataset [file bdj-13-e174504-s001.xlsx]

## Sheet: Coleoptera
TAXON	COUNTRY	PROVINCE	LOCALITY	DATE	LATITUDE	LONGITUDE	Elevation (m)	SAMPLE	N_specimen observed	COLLECTOR	OBSERV_CODE	COLLECTION	MUSEUM CODE
Alosimus syriacus syriacus	Saudi Arabia	Al Madinah	Harrat Uwayrid	2023-02-19	26.659	37.697	1151	PreservedSpecimen	1	Lakušić Vidak	VLA_0846	AlUla Museum	to be assigned
Alosimus syriacus syriacus	Saudi Arabia	Al Madinah	Harrat Uwayrid	2023-02-19	26.6561	37.6949	1145	PreservedSpecimen	1	Lakušić Vidak	VLA_0852	AlUla Museum	to be assigned
Alosimus syriacus syriacus	Saudi Arabia	Al Madinah	Harrat Uwayrid	2023-02-21	26.7217	37.7963	1257	PreservedSpecimen	1	Lakušić Vidak	VLA_0901	AlUla Museum	to be assigned
Alosimus syriacus syriacus	Saudi Arabia	Al Madinah	Khaybar White Volcano	2023-03-03	25.5887	39.7573	1186	PreservedSpecimen	1	Lakušić Vidak	VLA_1142	AlUla Museum	to be assigned
Alosimus syriacus syriacus	Saudi Arabia	Al Madinah	Khaybar White Volcano	2023-03-03	25.5888	39.7589	1188	PreservedSpecimen	2	Lakušić Vidak	VLA_1148	AlUla Museum	to be assigned
Alosimus syriacus syriacus	Saudi Arabia	Al Madinah	Khaybar White Volcano	2023-03-04	25.5981	39.9119	1420	No	1	Lakušić Vidak	VLA_1210	/	/
Ammabris elegans	Saudi Arabia	Al Madinah	Sharaan	2023-05-24	26.8525	38.3107	1000	PreservedSpecimen	1	Simone Yuri	VLA_1812	AlUla Museum	to be assigned
Croscherichia goryi	Saudi Arabia	Al Madinah	Sharaan	2023-05-26	26.8947	38.2267	992	PreservedSpecimen	1	Lakušić Vidak	VLA_1868	AlUla Museum	to be assigned
Croscherichia goryi	Saudi Arabia	Al Madinah	Sharaan	2023-05-26	26.8892	38.2394	1022	No	1	Patkó László	VLA_1872	/	/
Croscherichia goryi	Saudi Arabia	Al Madinah	Sharaan	2023-05-26	26.8892	38.2394	1022	No	1	Gonçalves Duarte	VLA_1873	/	/
Croscherichia goryi	Saudi Arabia	Tabuk	Harrat Lunayyir	2024-04-21	25.2452	37.7901	981	No	1	Lakušić Vidak	VLA_3599	/	/
Croscherichia sanguinolenta arabica	Saudi Arabia	Al Madinah	Khaybar White Volcano	2023-05-10	25.5971	39.9527	1588	No	1	Lakušić Vidak	VLA_1541	/	/
Croscherichia sanguinolenta arabica	Saudi Arabia	Al Madinah	Khaybar White Volcano	2023-05-10	25.5971	39.9527	1588	PreservedSpecimen	2	Lakušić Vidak	VLA_1542	AlUla Museum	to be assigned
Croscherichia tigrinipennis	Saudi Arabia	Tabuk	Jabal Saykhaan	2024-03-15	25.8164	37.2685	167	PreservedSpecimen	1	Lakušić Vidak	VLA_3125	The South Bohemian Museum in České Budějovice (JMBC)	to be assigned
Eurymeloe saharensis	Saudi Arabia	Al Madinah	Harrat Uwayrid	2023-02-20	26.7074	37.7601	1345	PreservedSpecimen	1	Lakušić Vidak	VLA_0890	AlUla Museum	to be assigned
Hycleus borchmanianus	Saudi Arabia	Al Madinah	Khaybar White Volcano	2023-05-12	25.6723	39.9194	1650	PreservedSpecimen	1	Lakušić Vidak	VLA_1627	AlUla Museum	to be assigned
Hycleus novemdecimpunctatus	Saudi Arabia	Al Madinah	Khaybar White Volcano	2023-05-09	25.6122	39.7459	1147	PreservedSpecimen	1	Lakušić Vidak	VLA_1506	AlUla Museum	to be assigned
Hycleus novemdecimpunctatus	Saudi Arabia	Al Madinah	Khaybar White Volcano	2023-05-10	25.5946	39.9498	1606	No	1	Lakušić Vidak	VLA_1547	/	/
Hycleus novemdecimpunctatus	Saudi Arabia	Ha'il	Khaybar White Volcano	2023-05-11	25.6049	39.9619	1597	No	1	Lakušić Vidak	VLA_1608	/	/
Hycleus novemdecimpunctatus	Saudi Arabia	Al Madinah	Khaybar White Volcano	2023-05-12	25.6672	39.9214	1668	No	1	Lakušić Vidak	VLA_1624	/	/
Hycleus pseudobrunnipes	Saudi Arabia	Al Madinah	Jabal Nakhlah	2023-02-02	26.0258	38.2487	656	PreservedSpecimen	1	Lakušić Vidak	VLA_0523	AlUla Museum	to be assigned
Hycleus pseudobrunnipes	Saudi Arabia	Al Madinah	Khaybar White Volcano	2023-05-09	25.6056	39.7418	1135	PreservedSpecimen	1	Lakušić Vidak	VLA_1512	AlUla Museum	to be assigned
Hycleus pseudobrunnipes	Saudi Arabia	Tabuk	Jabal Ral and Northern Areas	2024-04-04	26.0936	36.8427	125	No	1	Lakušić Vidak	VLA_3282	/	/
Hycleus pseudobrunnipes	Saudi Arabia	Tabuk	Jabal Ral and Northern Areas	2024-04-04	26.0936	36.8427	125	PreservedSpecimen	1	Lakušić Vidak	VLA_3283	The South Bohemian Museum in České Budějovice (JMBC)	to be assigned
Hycleus pseudobrunnipes	Saudi Arabia	Tabuk	Jabal Ral and Northern Areas	2024-04-05	26.1687	36.8223	125	PreservedSpecimen	1	Lakušić Vidak	VLA_3319	The South Bohemian Museum in České Budějovice (JMBC)	to be assigned
Hycleus pseudobrunnipes	Saudi Arabia	Tabuk	Jabal Ral and Northern Areas	2024-04-06	26.1621	36.8344	192	No	1	Lakušić Vidak	VLA_3330	/	/
Hycleus pseudobrunnipes	Saudi Arabia	Tabuk	Harrat Lunayyir	2024-04-22	25.2494	37.785	972	No	1	Lakušić Vidak	VLA_3604	/	/
Hycleus scabratus	Saudi Arabia	Al Madinah	Khaybar White Volcano	2023-05-10	25.5946	39.9566	1645	PreservedSpecimen	1	Lakušić Vidak	VLA_1548	AlUla Museum	to be assigned
Hycleus sp.	Saudi Arabia	Ha'il	Khaybar White Volcano	2023-05-09	25.698	39.9985	1747	PreservedSpecimen	1	Lakušić Vidak	VLA_1520	AlUla Museum	to be assigned
Hycleus sp.	Saudi Arabia	Al Madinah	Khaybar White Volcano	2023-05-12	25.6672	39.9214	1668	No	1	Lakušić Vidak	VLA_1626	/	/
Hycleus sp.	Saudi Arabia	Al Madinah	Harrat AlZabin	2023-06-16	26.2024	37.8235	711	PreservedSpecimen	1	Simone Yuri	VLA_2224	AlUla Museum	to be assigned
Hycleus sp.	Saudi Arabia	Tabuk	Jabal Saykhaan	2024-03-12	25.5965	37.4386	512	PreservedSpecimen	1	Lakušić Vidak	VLA_3057	The South Bohemian Museum in České Budějovice (JMBC)	to be assigned
Hycleus sp.	Saudi Arabia	Tabuk	Triple Bay Mountains	2024-04-12	26.9339	36.1433	182	PreservedSpecimen	1	Lakušić Vidak	VLA_3424	The South Bohemian Museum in České Budějovice (JMBC)	to be assigned
Hycleus sp.	Saudi Arabia	Tabuk	Triple Bay Mountains	2024-04-14	26.8398	36.1403	141	PreservedSpecimen	1	Lakušić Margareta	VLA_3466	The South Bohemian Museum in České Budějovice (JMBC)	to be assigned
Hycleus trizonatus	Saudi Arabia	Tabuk	Gharameel	2023-03-07	27.1502	37.9685	1128	PreservedSpecimen	1	Panisi Martina	MPA_0902	AlUla Museum	to be assigned
Lydomorphus angusticollis suturelus	Saudi Arabia	Tabuk	Jabal Ral and Northern Areas	2024-04-05	26.1628	36.8375	191	PreservedSpecimen	1	Lakušić Vidak	VLA_3325	The South Bohemian Museum in České Budějovice (JMBC)	to be assigned
Lydomorphus angusticollis suturelus	Saudi Arabia	Tabuk	Jabal Ral and Northern Areas	2024-04-07	26.0888	36.9965	145	No	1	Lakušić Vidak	VLA_3371	/	/
Lydomorphus brittoni	Saudi Arabia	Al Madinah	Khaybar White Volcano	2023-03-04	25.6017	39.9112	1415	PreservedSpecimen	1	Lakušić Vidak	VLA_1232	AlUla Museum	to be assigned
Lydomorphus brittoni	Saudi Arabia	Al Madinah	Khaybar White Volcano	2023-05-08	25.6092	39.7407	1135	PreservedSpecimen	1	Lakušić Vidak	VLA_1495	AlUla Museum	to be assigned
Lydomorphus brittoni	Saudi Arabia	Al Madinah	Khaybar White Volcano	2023-05-11	25.6669	39.9177	1653	PreservedSpecimen	1	Lakušić Vidak	VLA_1614	AlUla Museum	to be assigned
Lydomorphus palaestinus	Saudi Arabia	Al Madinah	Sharaan	2023-02-24	26.8655	38.2722	985	PreservedSpecimen	1	Lakušić Vidak	VLA_0957	AlUla Museum	to be assigned
Lydomorphus palaestinus	Saudi Arabia	Al Madinah	Sharaan	2023-02-25	26.9168	38.2328	939	PreservedSpecimen	1	Lakušić Vidak	VLA_0994	AlUla Museum	to be assigned
Mesomeloe coelatus	Saudi Arabia	Al Madinah	Jabal Nakhlah	2023-02-02	26.0357	38.2436	680	PreservedSpecimen	1	Santos Barbara	BSA_0026	AlUla Museum	to be assigned
Mesomeloe coelatus	Saudi Arabia	Al Madinah	Wadi Nakhlah	2023-01-25	26.3856	38.5901	1232	PreservedSpecimen	1	Lakušić Vidak	VLA_0373	AlUla Museum	to be assigned
Mesomeloe coelatus	Saudi Arabia	Al Madinah	Jabal Nakhlah	2023-02-02	26.0356	38.2445	678	PreservedSpecimen	1	Lakušić Vidak	VLA_0533	AlUla Museum	to be assigned
Mesomeloe coelatus	Saudi Arabia	Al Madinah	Jabal Nakhlah	2023-02-02	26.0325	38.2493	665	No	1	Lakušić Vidak	VLA_0551	/	/
Mesomeloe coelatus	Saudi Arabia	Al Madinah	Harrat Uwayrid	2023-02-20	26.7074	37.7601	1345	No	1	Lakušić Vidak	VLA_0890x	/	/
Mesomeloe coelatus	Saudi Arabia	Al Madinah	Khaybar White Volcano	2023-03-04	25.5981	39.9119	1420	PreservedSpecimen	1	Lakušić Vidak	VLA_1212	AlUla Museum	to be assigned
Mesomeloe coelatus	Saudi Arabia	Al Madinah	Khaybar White Volcano	2023-03-04	25.6012	39.907	1409	PreservedSpecimen	1	Lakušić Vidak	VLA_1217	AlUla Museum	to be assigned
Mesomeloe coelatus	Saudi Arabia	Al Madinah	Khaybar White Volcano	2023-03-04	25.6017	39.9112	1415	No	1	Lakušić Vidak	VLA_1228	/	/
Mesomeloe coelatus	Saudi Arabia	Tabuk	Wadi Al Hamd	2024-03-14	25.7977	37.3977	136	PreservedSpecimen	3	Lakušić Vidak	VLA_3115	The South Bohemian Museum in České Budějovice (JMBC)	to be assigned
Mesomeloe coelatus	Saudi Arabia	Al Madinah	Jabal Nakhlah	2023-02-03	26.0321	38.2501	658	PreservedSpecimen	1	Lakušić Vidak	VLA_4003	AlUla Museum	to be assigned
Mylabris calida	Saudi Arabia	Al Madinah	Khaybar White Volcano	2023-05-08	25.6068	39.7435	1134	No	1	Licata Fulvio	VLA_1490	/	/
Mylabris calida	Saudi Arabia	Al Madinah	Khaybar White Volcano	2023-05-08	25.6092	39.7407	1135	No	1	Lakušić Vidak	VLA_1498	/	/
Mylabris calida	Saudi Arabia	Al Madinah	Khaybar White Volcano	2023-05-09	25.6092	39.7407	1135	No	1	Lakušić Vidak	VLA_1505	/	/
Mylabris calida	Saudi Arabia	Al Madinah	Khaybar White Volcano	2023-05-09	25.6056	39.7418	1135	No	1	Lakušić Vidak	VLA_1511	/	/
Mylabris calida	Saudi Arabia	Ha'il	Khaybar White Volcano	2023-05-10	25.6143	39.9742	1617	No	1	Lakušić Vidak	VLA_1528	/	/
Mylabris calida	Saudi Arabia	Al Madinah	Khaybar White Volcano	2023-05-10	25.5971	39.9527	1588	PreservedSpecimen	2	Lakušić Vidak	VLA_1543	AlUla Museum	to be assigned
Mylabris calida	Saudi Arabia	Ha'il	Khaybar White Volcano	2023-05-11	25.6027	39.9631	1604	No	1	Lakušić Vidak	VLA_1605	/	/
Mylabris calida	Saudi Arabia	Al Madinah	Khaybar White Volcano	2023-05-12	25.6672	39.9214	1668	No	1	Lakušić Vidak	VLA_1620	/	/
Mylabris desertica	Saudi Arabia	Tabuk	Jabal Saykhaan	2024-03-12	25.603	37.438	455	PreservedSpecimen	1	Lakušić Vidak	VLA_3056	The South Bohemian Museum in České Budějovice (JMBC)	to be assigned
Mylabris desertica	Saudi Arabia	Tabuk	Amaala Northern Mountains	2024-03-21	27.521	35.8266	249	PreservedSpecimen	1	Lakušić Vidak	VLA_3202	The South Bohemian Museum in České Budějovice (JMBC)	to be assigned
Mylabris desertica	Saudi Arabia	Tabuk	Jabal Ral and Northern Areas	2024-04-07	26.2513	36.9104	235	PreservedSpecimen	1	Licata Fulvio	VLA_3365	The South Bohemian Museum in České Budějovice (JMBC)	to be assigned
Mylabris desertica	Saudi Arabia	Tabuk	Triple Bay Mountains	2024-04-14	26.8439	36.1377	140	No	1	Oliveira Raquel	VLA_3474	/	/
Mylabris desertica	Saudi Arabia	Tabuk	Harrat Lunayyir	2024-03-18	24.9908	37.7256	721	PreservedSpecimen	1	Lakušić Vidak	VLA_4104	The South Bohemian Museum in České Budějovice (JMBC)	to be assigned
Mylabris filicornis	Saudi Arabia	Al Madinah	Khaybar White Volcano	2023-05-12	25.6672	39.9214	1668	PreservedSpecimen	1	Lakušić Vidak	VLA_1622	AlUla Museum	to be assigned
Mylabris tenebrosa	Saudi Arabia	Al Madinah	Khaybar White Volcano	2023-05-12	25.6672	39.9214	1668	PreservedSpecimen	1	Lakušić Vidak	VLA_1621	AlUla Museum	to be assigned
Mylabris tenebrosa	Saudi Arabia	Al Madinah	Khaybar White Volcano	2023-05-12	25.6668	39.9178	1654	No	1	Lakušić Vidak	VLA_4004	/	/
Nemognatha chrysomelina	Saudi Arabia	Ha'il	Khaybar White Volcano	2023-05-09	25.6989	39.9989	1783	PreservedSpecimen	1	Lakušić Vidak	VLA_1518	AlUla Museum	to be assigned
Nemognatha chrysomelina	Saudi Arabia	Al Madinah	Khaybar White Volcano	2023-05-11	25.6708	39.9134	1621	No	1	Lakušić Vidak	VLA_1616	/	/
Sitaris sp.	Saudi Arabia	Tabuk	Harrat Uwayrid	2023-06-05	27.243	37.4939	1704	PreservedSpecimen	1	Gonçalves Duarte	VLA_3047	AlUla Museum	to be assigned
Zonitoschema iranica	Saudi Arabia	Al Madinah	Harrat Uwayrid	2023-06-06	27.1448	37.3507	1235	PreservedSpecimen	1	Gonçalves Duarte	VLA_2092	AlUla Museum	to be assigned
Zonitoschema iranica	Saudi Arabia	Al Madinah	Harrat Uwayrid	2023-06-06	27.1485	37.3483	1229	No	1	Lakušić Vidak	VLA_2100	/	/
Zonitoschema rubricolor	Saudi Arabia	Al Madinah	Wadi Nakhlah	2023-06-21	26.4236	38.5599	1183	PreservedSpecimen	1	Lakušić Vidak	VLA_2282	AlUla Museum	to be assigned
Zonitoschema rubricolor	Saudi Arabia	Al Madinah	Wadi Nakhlah	2023-06-22	26.4463	38.6047	1213	PreservedSpecimen	1	Lakušić Vidak	VLA_2305	AlUla Museum	to be assigned

## Sheet: Pivot
CONSERV_AREA	(All)

## Sheet: CODES
FIELDS	DESCRIPTION	CODES		OBSERVER	ACRONYM		PROVINCE		CONSERV_AREA		ISLAND	CODE		GROUP		LEVEL		SURVEY	ACRONYM		CAPTURE		STATUS		EVIDENCE		SAMPLE
ORDER_	Unique ID	Number		Abdulssalam Khafsha	AKH		Al Madinah		AlGharameel		Abu Khalid	1		Amphibian		Phylum		Ad-hoc	ADHO		Capture hand		Live		Burrow		Voucher
SOURCE	Source of the observation	BIOPOLIS; ADHOC; BIBLIOG; GBIF; MOVEBANK; PANTHERA		Ali Alzahrani	AAL		Hail		AlUla Oasis		Al-Aqer	2		Bird		Class		Acoustic Survey	AUDIOS		Capture trap		Dead		Faeces		Tissue
MISSION	Mission number where observation was collected	M1; M2; M3; M4; M5; M6; M7		Ana Coelho	ACO		Tabuk		Harrat AlZabin		Al-Dahra 1	3		Fish		Order		Boat Surveys	BOATS		Capture net		Dead - Road		Footprint		Bones
SITE	Site code where observation was made	S_XXX ; AH_XXX		André Vicente Liz	AVL				Harrat Khaybar		Al-Dahra 2	4		Flora		Family		Camera trapping Survey	CAMS		Not captured		Dead - Killed		Inquiry		Faeces
OBSERVER	Observer who made the observation	See right for options		Bárbara Santos	BSA				Harrat Uwayrid		Al-Diyar 1	5		Invertebrate		Subfamily		Helicopter Survey	HELIS				Unknown		Nest		Hair
OBSERV_CODE	Observation code	Observer acronym_Number of observation; Example: JSO_0245		Bruno Martins	BMA				Jabal Al Ward		Al-Diyar 2	6		Mammal		Genus		Light Survey	LIGHTS						Shed skin		Shed skin
DATE	Date of the observation	Example: 23/11/2022		Diogo Ferreira	DFE				Jabal Nahar		Al-Diyar 3	7		Reptile		Species		Nest Survey	NESTS						Spine		Spine
LATITUDE	Latitude in decimal degrees (Geographic coordinates WGS84)	Example: 26.661746		Duarte V Gonçalves	DVG				Jabal Shayhoub		Al-Diyar 4	8		Unknown				Netting Survey	NETS						Vocalisation		Other
LONGITUDE	Longitude in decimal degrees (Geographic coordinates WGS84)	Example: 37.927328		Francisco Álvares	FAL				none		Al-Diyar 5	9						Nocturnal Survey	NOCTS						Other		No
PROVINCE	Province where observation was made	See right for options		Fulvio Licata	FLI				Old Khaybar		Al-Diyar 6	10						Point Survey	POINTS						Individual
CONSERV_AREA	Conservation area where observation was made	See right for options		G Hosein Yusefi	GHY				Sharaan		Al-Diyar 7	11						Road Survey	ROADS
RCU_BOX	Observation made or not inside AlUla bounding box enclosing all conservation areas	0; 1		Gergely Petrányi	GPE				Tayma		Al-Diyar 8	12						Satellite Survey	SATS
RSG_BOX	Observation made or not inside RSG bounding box enclosing all conservation areas	0; 1		Hugo Rebelo	HRE				Wadi Nakhlah		Al-Kaabiah	13						Trapping survey	TRAPS
ISLAND	Island name in the RSG area	See right for options		Jaime Sousa	JSO				The Red Sea		Al-Khushaibat 1	14						Vantage Point Survey	VANTPS
GROUP	Taxonomic group of the observation	See right for options		João Falé	JFA				Amaala		Al-Khushaibat 2	15						Visual Encounter Survey	VES
PHYLUM	Phylum of the observation	-		José Carlos Brito	JCB				none		Al-Khushaibat 3	16						Quadrat Survey	QUADS
CLASS	Class of the observation	-		Leili Khalatbari	LKH						Al-Munqalab	17
ORDER	Order of the observation	-		Marcello Bilancioni	MBI						Al-Muqaitie 1	18
FAMILY	Familiy of the observation	-		Marco Basille	MBA						Al-Muqaitie 2	19
SUB_FAMILY	Subfamiliy of the observation	-		Margareta Lakušić	MLA						Al-Muqaitie 3	20
SPECIES	Species of the observation	-		Martina Panisi	MPA						Al-Numaniat 1	21
SUBSPECIES	Subspecies of the observation	-		Myrto Roum	MRO						Al-Numaniat 2	22
LEVEL	Level of identification of the observation	See right for options		Paulo Alves	PAL						Al-Numaniat 3	23
SURVEY	Survey type for obtaning the observation	See right for options		Pedro Tarroso	PTA						Al-Osh Al-Gharbi	24
CAPTURE	Captured individual	See right for options		Philippe Geniez	PGE						Al-Osh Al-Sharqi	25
STATUS	Status of the observation	See right for options		Pierre-André Crochet	PAC						Al-Radeem	26
ACTIVITY	Activity of the observed individual	Active; Inactive; Unknown		Raquel Oliveira	ROL						Al-Samdaniat 1	27
EVIDENCE	Type of evidence of observation	See right for options		Sophia Rosa	SRO						Al-Samdaniat 2	28
N_INDIVIDUALS	Number of individuals observed during the observation	Number		Vidak Lakušić	VLA						Al-Samdaniat 3	29
SAMPLE	Type of sample collected from the observation	See right for options		Yuri Simone	YSI						Al-Shaykh Marbat	30
N_SAMPLES	Number of samples collected from the observation	Number		Zbyszek Boratyński	ZBO						Al-Waqadi	31
BARCOD_SEL	Sample selected for bardcoding analyses	Yes		Other	OTHER						Ataweel	32
BARCO_CODE	Code of sample in BIOPOLIS labs.	Code									Awaeel	33
BARCOD_GENE	Barcoding genes used for species diganose	List of genes									Breem	34
BARCOD_ID	Barcoding identification of the species	Taxonomic entity									Eiqat Rizk	35
FIELDG	Field guide name	Name; no									Ghawar	36
REPORT	Report name	Name; no									Hur	37
IMAGE	Availability of image	Photo; Video; No									Jizaya	38
IMG_CODE	Code(s) of images	Code									Laheq	39
RECORDING	Bats only: availability of recording	-									Mardunah	40
REC_CODE	Bats only: code of recording	-									Mirid	41
N_PASSES_OBS	Bats only: N of passes by observation	-									Mizab	42
FIELD_CODE	Field code / GPS code used in the field	Code									Mudra	43
TIME	Time of observation	Example: 22:10:05									Mutiat 1	44
NOTES	Free text notes about the observation	Text									Mutiat 2	45
PROJECT	Project name where observation was collected	Fauna; Raptors; RSG; Acacia; PP; none									Nubqiyah	46
O_OBSERV	Original observer when not from Biopolis	Text									Numan	47
COLLECTION	Collection where voucher is deposited	Text									Qaed Alzawraq	48
COLLECTION_CODE	Collection code where voucher is deposited	Code									Qardala	49
GBIF_CODE	GBIF code of the observation	Code									Quman 1	50
REFERENCE	Bibliographic reference code of the observation	Code									Quman 2	51
EXTRACTION_BATCH	BIOPOLIS lab. work	Text									Riykhah	52
											Ruwaitiah	53
											Sabaq 1	54
											Sabaq 2	55
											Sabaq 3	56
											Sabaq 4	57
											Safayih 1	58
											Safayih 2	59
											Safayih 3	60
											Sheybarah North 1	61
											Sheybarah North 2	62
											Sheybarah North 3	63
											Sheybarah North 4	64
											Sheybarah North 5	65
											Sheybarah North 6	66
											Sheybarah North 7	67
											Sheybarah North 8	68
											Sheybarah North 9	69
											Sheybarah North 10	70
											Sheybarah North 11	71
											Sheybarah North 12	72
											Sheybarah North 13	73
											Sheybarah North 14	74
											Sheybarah North 15	75
											Sheybarah South 1	76
											Sheybarah South 2	77
											Sheybarah South 3	78
											Sheybarah South 4	79
											Sheybarah South 5	80
											Sheybarah South 6	81
											Shimmuzah 1	82
											Shimmuzah 2	83
											Shimmuzah 3	84
											Shimmuzah 4	85
											Shimmuzah 5	86
											Shura 1	87
											Shura 2	88
											Shura 3	89
											Shura 4	90
											Shura 5	91
											Smeilik 1	92
											Smeilik 2	93
											Smeilik 3	94
											Suwaiket 1	95
											Suwaiket 2	96
											Suwaiket 3	97
											Suwaiket 4	98
											Suwayhill 1	99
											Suwayhill 2	100
											Um Al-Mulk	101
											Um Al-Rudhum	102
											Um Al-Seeni	103
											Um Al-Uqum	104
											Um Al-Zaid 1	105
											Um Al-Zaid 2	106
											Um Al-Zaid 3	107
											Um Al-Zaid 4	108
											Um Al-Zaid 5	109
											Um Al-Zaid 6	110
											Um Al-Zaid 7	111
											Um Al-Zaid 8	112
											Um Kud	113
											Um Qadeen 1	114
											Um Qadeen 2	115
											Um Qarnus 1	116
											Um Qarnus 2	117
											Um Rumah 1a	118
											Um Rumah 1b	119
											Um Rumah 2a	120
											Um Rumah 2b	121
											Um Rumah 2c	122
											Um Rumah 2d	123
											Um Rumah 2e	124
											Um Rumah 2f	125
											Um Rumah 2g	126
											Um Rumah 2h	127
											Um Rumah 2i	128
											Um Rumah 2j	129
											Um Rumah 2k	130
											Um Rumah 2l	131
											Um Rumah 2m	132
											Um Saaq	133
											Um Suraidan 1	134
											Um Suraidan 2	135
											Umairat 1	136
											Umairat 2	137
											Umairat 3	138
											Ummahat 1	139
											Ummahat 2	140
											Ummahat 3	141
											Usailah	142
											Uwandiyah	143
											Zubidah	144
											DES_01-01	145
											none

## Sheet: TxnList
CLASS	ORDER	FAMILY	SUBFAMILY	SPECIES	AUTHOR_SPECIES OR GENUS	COMMON_NAME	NOVELTY	STATUS	ICONIC	IUCN_GLOBAL	IUCN_ARABIAN	IUCN_ALULA	Criteria_ALULA	RCU_BOX	RSG_BOX	RSG_SL	GUIDE_ILLUST	NOTES
Insecta	Coleoptera	Bostrichidae	Apatinae	Apate sp.	-	-	-	-		-	-			0	1	0	no
Insecta	Coleoptera	Brachyceridae	N/A	Brachycerus sp.	-	-	-	-		-	-			1	1	0	no
Insecta	Coleoptera	Bruchidae	Bruchinae	Bruchidius sp.	-	-	-	-		-	-			1	1	0	no
Insecta	Coleoptera	Buprestidae	N/A	Acmaeodera sp.	-	-	-	-		-	-			1	1	0	no
Insecta	Coleoptera	Buprestidae	N/A	Acmaeoderella sp.	-	-	-	-		-	-			1	1	0	no
Insecta	Coleoptera	Buprestidae	N/A	Agrilus sp.	-	-	-	-		-	-			1	1	0	no
Insecta	Coleoptera	Buprestidae	N/A	Julodis euphratica	Laporte & Gory, 1835	-	-	-		-	-			1	1	1	no
Insecta	Coleoptera	Buprestidae	N/A	Julodis fimbriata	(Klug, 1829)	-	-	-		-	-			1	1	1	no
Insecta	Coleoptera	Buprestidae	N/A	Sphenoptera sp.	-	-	-	-		-	-			1	1	0	no
Insecta	Coleoptera	Buprestidae	N/A	Steraspis speciosa	(Klug, 1829)	-	-	-	YES	-	-			1	1	1	no
Insecta	Coleoptera	Carabidae	Lebiinae	Afrotarus scotti	(Basilewsky, 1948)	-	-	-		-	-			1	1	1	no
Insecta	Coleoptera	Carabidae	Anthiinae	Anthia duodecimguttata	Bonelli, 1813	-	-	-	YES	-	-			1	1	1	no
Insecta	Coleoptera	Carabidae	Trechinae	Bembidion sp.	-	-	-	-		-	-			1	1	0	no
Insecta	Coleoptera	Carabidae	Broscinae	Broscus sp.	-	-	-	-		-	-			1	1	0	no
Insecta	Coleoptera	Carabidae	Carabinae	Calosoma olivieri	Dejean, 1831	-	-	-		-	-			1	1	1	no
Insecta	Coleoptera	Carabidae	Licininae	Chlaenius sp.	-	-	-	-		-	-			1	1	0	no
Insecta	Coleoptera	Carabidae	Lebiinae	Cymindis sp.	-	-	-	-		-	-			1	1	0	no
Insecta	Coleoptera	Carabidae	Cicindelinae	Grammognatha euphratica	(Dejean, 1822)	-	-	-		-	-			1	1	1	no
Insecta	Coleoptera	Carabidae	Lebiinae	Graphipterus sp.	-	-	-	-		-	-			1	0	0	no
Insecta	Coleoptera	Carabidae	Harpalinae	Harpalus sp.	-	-	-	-		-	-			1	0	0	no
Insecta	Coleoptera	Carabidae	Platyninae	Laemostenus sp.	-	-	-	-		-	-			1	1	0	no
Insecta	Coleoptera	Carabidae	Lebiinae	Microlestes sp.	-	-	-	-		-	-			0	1	0	no
Insecta	Coleoptera	Carabidae	Cicindelinae	Myriochila melancholica	(Fabricius, 1798)	-	-	-		-	-			1	1	0	no
Insecta	Coleoptera	Carabidae	Brachininae	Pheropsophus sp.	-	-	-	-		-	-			1	1	0	no
Insecta	Coleoptera	Carabidae	Pterostichinae	Pterostichus sp.	-	-	-	-		-	-			1	0	0	no
Insecta	Coleoptera	Carabidae	Platyninae	Sphodrus leucophthalmus	(Linnaeus, 1758)	-	-	-		-	-			0	1	1	no
Insecta	Coleoptera	Carabidae	Harpalinae	Stenolophus sp.	-	-	-	-		-	-			1	0	0	no
Insecta	Coleoptera	Carabidae	Lebiinae	Syntomus lateralis	Motschulsky, 1855	-	-	-		-	-			1	0	0	no
Insecta	Coleoptera	Carabidae	Pterostichinae	Zabrus sp.	-	-	-	-		-	-			1	1	0	no
Insecta	Coleoptera	Cerambycidae	Prioninae	Anthracocentrus arabicus	(Thomson, 1877)	-	-	-	YES	-	-			1	1	0	no
Insecta	Coleoptera	Cerambycidae	Cerambycinae	Neoplocaederus sp.	-	-	-	-		-	-			1	1	0	no
Insecta	Coleoptera	Chrysomelidae	N/A	Galerudolphia arabica	(Medvedev, 1996)	-	-	-		-	-			1	0	0	no
Insecta	Coleoptera	Cleridae	N/A	Eucymatodera senegalensis	(Castelanu, 1832)	-	-	-		-	-			1	1	1	no
Insecta	Coleoptera	Cleridae	N/A	Necrobia rufipes	(Fabricius, 1781)	-	-	-		-	-			1	1	0	no
Insecta	Coleoptera	Cleridae	N/A	Necrobia violacea	(Linnaeus, 1758)	-	-	-		-	-			0	1	1	no
Insecta	Coleoptera	Cleridae	N/A	Wittmeridecus mediozonatus	(Fairmaire, 1892)	-	-	-		-	-			1	1	0	no
Insecta	Coleoptera	Coccinellidae	Coccinellinae	Coccinella septempunctata	Linnaeus, 1758	-	-	-		-	-			1	1	0	no
Insecta	Coleoptera	Coccinellidae	Coccinellinae	Coccinella undecimpunctata	Linnaeus, 1758	-	-	-		-	-			1	1	1	no
Insecta	Coleoptera	Coccinellidae	Coccinellinae	Henosepilachna hirta	(Thunberg, 1781)	-	-	-		-	-			1	1	0	no
Insecta	Coleoptera	Coccinellidae	Coccinellinae	Hippodamia sp.	-	-	-	-		-	-			1	0	0	no
Insecta	Coleoptera	Dermestidae	N/A	Anthrenus sp.	-	-	-	-		-	-			1	0	0	no
Insecta	Coleoptera	Dermestidae	N/A	Attagenus sp.	-	-	-	-		-	-			1	1	0	no
Insecta	Coleoptera	Dermestidae	N/A	Dermestes sp.	-	-	-	-		-	-			1	1	0	no
Insecta	Coleoptera	Dryophthoridae	N/A	Rhynchophorus ferrugineus	(A.G. Olivier, 1791)	-	-	-		-	-			1	0	0	no
Insecta	Coleoptera	Dytiscidae	Cybistrinae	Cybister sp.	-	-	-	-		-	-			1	1	0	no
Insecta	Coleoptera	Dytiscidae	Dytiscinae	Eretes sp.	-	-	-	-		-	-			1	1	0	no
Insecta	Coleoptera	Elateridae	N/A	Dicronychus sp.	-	-	-	-		-	-			1	1	0	no
Insecta	Coleoptera	Elateridae	N/A	Lanelater sp.	-	-	-	-		-	-			1	1	0	no
Insecta	Coleoptera	Glaphyridae	N/A	Eulasia sp.	-	-	-	-		-	-			1	0	0	no
Insecta	Coleoptera	Gyrinidae	N/A	Dineutus sp.	-	-	-	-		-	-			1	1	0	no
Insecta	Coleoptera	Hydrophilidae	Hydrophilinae	Hydrochara sp.	-	-	-	-		-	-			1	1	0	no
Insecta	Coleoptera	Hydrophilidae	Hydrophilinae	Hydrophilus sp.	-	-	-	-		-	-			1	1	0	no
Insecta	Coleoptera	Hydrophilidae	Hydrophilinae	Laccobius sp.	-	-	-	-		-	-			1	0	0	no
Insecta	Coleoptera	Hydrophilidae	Hydrophilinae	Paracymus aeneus	(Germar, 1824)	-	-	-		-	-			1	1	1	no
Insecta	Coleoptera	Meloidae	N/A	Alosimus sp.	-	-	-	-		-	-			1	1	0	no
Insecta	Coleoptera	Meloidae	N/A	Croscherichia sp.	-	-	-	-		-	-			1	1	0	no
Insecta	Coleoptera	Meloidae	N/A	Hycleus sp.	-	-	-	-		-	-			1	0	0	no
Insecta	Coleoptera	Meloidae	N/A	Lydomorphus sp.	-	-	-	-		-	-			1	0	0	no
Insecta	Coleoptera	Meloidae	N/A	Meloe sp.	-	-	-	-		-	-			1	1	0	no
Insecta	Coleoptera	Nitidulidae	N/A	Carpophilus hemipterus	(Linnaeus, 1758)	-	-	-		-	-			1	1	0	no
Insecta	Coleoptera	Oedemeridae	N/A	Nacerdochroa sp.	-	-	-	-		-	-			1	1	0	no
Insecta	Coleoptera	Scarabaeidae	Cetoniinae	Aethiessa sp.	-	-	-	-		-	-			1	1	0	no
Insecta	Coleoptera	Scarabaeidae	Sericinae	Maladera sp.	-	-	-	-		-	-			1	1	0	no
Insecta	Coleoptera	Scarabaeidae	Scarabaeinae	Onthophagus sp.	-	-	-	-		-	-			1	1	0	no
Insecta	Coleoptera	Scarabaeidae	Cetoniinae	Pachnoda sp.	-	-	-	-		-	-			1	1	0	no
Insecta	Coleoptera	Scarabaeidae	Melolonthinae	Pachydema sp.	-	-	-	-		-	-			1	1	0	no
Insecta	Coleoptera	Scarabaeidae	Dynastinae	Pentodon sp.	-	-	-	-		-	-			1	1	0	no
Insecta	Coleoptera	Scarabaeidae	Dynastinae	Phyllognathus excavatus	(Forster, 1771)	-	-	-		-	-			1	1	0	no
Insecta	Coleoptera	Scarabaeidae	Dynastinae	Podalgus sp.	-	-	-	-		-	-			1	1	0	no
Insecta	Coleoptera	Scarabaeidae	Scarabaeinae	Scarabaeus sp.	-	-	-	-		-	-			1	1	0	no
Insecta	Coleoptera	Scarabaeidae	Melolonthinae	Schizonycha sp.	-	-	-	-		-	-			1	1	0	no
Insecta	Coleoptera	Scarabaeidae	Cetoniinae	Tropinota sp.	-	-	-	-		-	-			1	1	0	no
Insecta	Coleoptera	Staphylinidae	Pselaphinae	Ctenistes sp.	-	-	-	-		-	-			0	1	0	no
Insecta	Coleoptera	Staphylinidae	Staphylininae	Quedius sp.	-	-	-	-		-	-			1	1	0	no
Insecta	Coleoptera	Tenebrionidae	Pimeliinae	Adesmia cancellata	(Klug, 1830)	-	-	-	YES	-	-			1	1	1	no
Insecta	Coleoptera	Tenebrionidae	Pimeliinae	Adesmia sp.	-	-	-	-		-	-			1	1	0	no
Insecta	Coleoptera	Tenebrionidae	Pimeliinae	Akis subtricostata	Redtenbacher, 1850	-	-	-		-	-			1	0	0	no
Insecta	Coleoptera	Tenebrionidae	Blaptinae	Blaps sp.	-	-	-	-		-	-			1	1	0	no
Insecta	Coleoptera	Tenebrionidae	Lagriinae	Cheirodes sp.	-	-	-	-		-	-			0	1	0	no
Insecta	Coleoptera	Tenebrionidae	Pimeliinae	Diaphanidus sp.	-	-	-	-		-	-			1	1	0	no
Insecta	Coleoptera	Tenebrionidae	Pimeliinae	Erodius sp.	-	-	-	-		-	-			1	1	0	no
Insecta	Coleoptera	Tenebrionidae	Blaptinae	Gonocephalum sp.	-	-	-	-		-	-			1	1	0	no
Insecta	Coleoptera	Tenebrionidae	Diaperinae	Leichenum pulchellum	(Lucas, 1846)	-	-	-		-	-			0	1	1	no
Insecta	Coleoptera	Tenebrionidae	Pimeliinae	Mesostena sp.	-	-	-	-		-	-			1	1	0	no
Insecta	Coleoptera	Tenebrionidae	Pimeliinae	Micipsa sp.	-	-	-	-		-	-			1	1	0	no
Insecta	Coleoptera	Tenebrionidae	Pimeliinae	Microtelus sp.	-	-	-	-		-	-			1	1	0	no
Insecta	Coleoptera	Tenebrionidae	Blaptinae	Opatroides punctulatus	Brulle, 1832	-	-	-		-	-			1	1	1	no
Insecta	Coleoptera	Tenebrionidae	Pimeliinae	Oxycara saudarabicum	Kaszab, 1979	-	-	-		-	-			1	1	1	no
Insecta	Coleoptera	Tenebrionidae	N/A	Paraplatyope arabica	Koch, 1965	-	-	-		-	-			1	0	0	no
Insecta	Coleoptera	Tenebrionidae	Tenebrioninae	Pedinus sp.	-	-	-	-		-	-			1	0	0	no
Insecta	Coleoptera	Tenebrionidae	Pimeliinae	Pimelia arabica	(Klug, 1830)	-	-	-	YES	-	-			1	1	1	no
Insecta	Coleoptera	Tenebrionidae	Pimeliinae	Prionotheca coronata	(Olivier, 1795)	-	-	-	YES	-	-			1	1	1	no
Insecta	Coleoptera	Tenebrionidae	Pimeliinae	Scaurus sp.	-	-	-	-		-	-			1	0	0	no
Insecta	Coleoptera	Tenebrionidae	Pimeliinae	Sepidium sp.	-	-	-	-		-	-			1	1	0	no
Insecta	Coleoptera	Tenebrionidae	Pimeliinae	Tentyria sp.	-	-	-	-		-	-			1	1	0	no
Insecta	Coleoptera	Tenebrionidae	Pimeliinae	Thriptera sp.	-	-	-	-		-	-			1	1	0	no
Insecta	Coleoptera	Tenebrionidae	Pimeliinae	Trachyderma philistinum	Reiche & Saulcy, 1857	-	-	-		-	-			1	1	1	no
Insecta	Coleoptera	Tenebrionidae	Pimeliinae	Trachyderma sp.	-	-	-	-		-	-			1	1	0	no
Insecta	Coleoptera	Tenebrionidae	Pimeliinae	Zophosis sp.	-	-	-	-		-	-			1	0	0	no
